# Supplementary material for: Improved and customized dengue serodiagnostics through combined NS1/IgM testing and novel dual-cut-off IgG ELISA
Source: PLoS Negl Trop Dis. 2026 Apr 27;20(4):e0014295. doi: 10.1371/journal.pntd.0014295 (PMC13152127; doi:10.1371/journal.pntd.0014295)
Supplement: S1 Dataset — (XLSX) [file pntd.0014295.s005.xlsx]

## Sheet: DENV
Dengue virus (DENV)
										Retesting for 4-fold analysis:
No.	Sample	Sex	D.P.O	DENV 1-4	DENV NS1 2.0		DENV 1-4	DENV NS1		DENV NS1 2.0
				EI 266a-1 G	EI 266a-3 G		EI 266a-1 M	EQ 266a-1		EI 266a-3 G
				IgG	IgG		IgM	NS1 Ag		IgG
				RU/ml	RU/ml	RU/ml	Ratio	RU/ml		RU/ml	RU/ml
				pos: > 22	pos: ≥ 11	pos: ≥ 22	pos: > 1,1	pos: ≥ 11		pos: ≥ 11	pos: ≥ 22
				bl: 16-<22	bl: 8-<11	bl: 16-<22	bl: 0,8-<1,1	bl: 8-<11		bl: 8-<11	bl: 16-<22
1	1.1.	M	3	178.33	30.351	30.351	2.814	> 100		25.228	25.228
2	1.2.	M	6	190.164	> 80	> 80	2.846	> 100		180.664	180.664
3	1.3.	M	17	> 200	> 80	> 80	1.872	1.145		1136.61	1136.61
4	2.1.	F	5	17.891	1.41	1.41	0.569	> 100
5	2.2.	F	8	> 200	12.86	12.86	3.494	> 100
6	2.3.	F	18	198.96	45.358	45.358	1.389	2.908
7	11.1.	F	2	68.618	1.137	1.137	0.327	> 100
8	11.2.	F	5
9	11.3.	F	15	177.69	73.354	73.354	3.874	1.276
10	13.1.	F	1
11	13.2.	F	4	109.24	1.82	1.82	2.571	57.863
12	13.3.	F	14	166.495	49.429	49.429	3.16	1.434
13	25.1.	M	4	110.68	5.953	5.953	0.266	> 100
14	25.2.	M	7	> 200	> 80	> 80	2.17	2.171
15	25.3.	M	17	> 200	> 80	> 80	0.606	1.513
16	30.1.	F	3	155.46	13.505	13.505	0.995	> 100
17	30.2.	F	6	185.367	47.684	47.684	3.465	> 100
18	30.3.	F	13	180.409	> 80	> 80	3.628	1.276
19	34.1.	F	3	198.641	> 80	> 80	4.231	1.355		159.382	159.382
20	34.2.	F	6	197.841	> 80	> 80	1.074	1.092		6470.66	6470.66
21	34.3.	F	16	> 200	> 80	> 80	0.565	1.197		2760.64	2760.64
22	50.1.	M	5	125.873	3.015	3.015	1.364	> 100
23	50.2.	M	8	> 200	19.613	19.613	2.638	> 100
24	50.3.	M	18	193.523	> 80	> 80	1.287	7.671
25	55.1.	M	1	6.092	2.844	2.844	1.373	> 100
26	55.2.	M	4	167.135	8.548	8.548	6.145	86.453
27	55.3.	M	15	175.131	59.73	59.73	4.443	1.25
28	86.1.	F	5	171.133	18.796	18.796	1.224	> 100
29	86.2.	F	8	183.927	> 80	> 80	0.367	5.855
30	86.3.	F	18	199.12	> 80	> 80	0.533	1.039
31	98.1.	M	3	15.029	1	1	0.397	> 100
32	98.2.	M	6
33	98.3.	M	13	189.205	> 80	> 80	4.839	1.566
34	120.1.	M	6	5.389	1.205	1.205	0.222	> 100
35	120.2.	M	9	167.135	1.342	1.342	4.372	> 100
36	120.3.	M	19	174.811	> 80	> 80	4.322	1.197
37	121.1.	M	3	133.07	11.312	11.312	0.235	> 100
38	121.2.	M	6	> 200	> 80	> 80	0.984	1.066
39	121.3.	M	13	> 200	> 80	> 80	0.645	1.171
40	137.1.	F	2	112.119	1.581	1.581	0.668	> 100
41	137.2.	F	5	174.811	2.195	2.195	2.773	> 100
42	137.3.	F	16	183.287	> 80	> 80	2.055	1.145
43	138.1.	F	6	151.622	1.102	1.102	0.435	> 100
44	138.2.	F	9	174.012	1.444	1.444	1.176	> 100
45	138.3.	F	16	164.576	73.354	73.354	0.99	1.066
46	164.1.	F	2	73.256	6.772	6.772	0.568	> 100
47	164.2.	F	5	177.37	> 80	> 80	2.376	29.347
48	164.3.	F	16	194.962	> 80	> 80	1.701	1.145
49	169.1.	M	5	11.314	< 1	< 1	0.132	> 100
50	169.2.	M	8	165.215	1.205	1.205	2.478	> 100
51	169.3.	M	18	186.326	> 80	> 80	2.572	1.092
52	172.1.	M	5	12.519	4.552	4.552	0.181	> 100
53	172.2.	M	8	168.094	13.462	13.462	1.801	> 100
54	172.3.	M	18	197.041	> 80	> 80	3.18	1.197
55	181.1.	F	6	> 200	> 80	> 80	5.701	4.408		103.046	103.046
56	181.2.	F	9	> 200	> 80	> 80	1.515	1.171		1064.54	1064.54
57	181.3.	F	19	> 200	> 80	> 80	3.266	1.171		741.008	741.008
58	187.1.	M	3	158.019	4.518	4.518	1.428	> 100
59	187.2.	M	6	184.407	31.553	31.553	2.45	> 100
60	187.3.	M	16	180.089	> 80	> 80	1.684	1.092
61	188.1.	M	6	2.126	1.205	1.205	0.337	> 100
62	188.2.	M	9	119.476	3.596	3.596	5.059	> 100
63	188.3.	M	19	197.041	> 80	> 80	2.038	1.434
64	206.1.	F	4	199.76	24.407	24.407	0.875	76.798		21.468	21.468
65	206.2.	F	7	> 200	> 80	> 80	1.281	1.039		471.52	471.52
66	206.3.	F	17	> 200	> 80	> 80	1.629	1.25		576.776	576.776

## Sheet: HBD
Healthy blood donors (HBD)
No.	Sex	DENV 1-4	DENV NS1 2.0
		EI 266a-1 G	EI 266a-3 G
		IgG (RU/ml)	IgG (RU/ml)
		pos: ≥ 22	pos: ≥ 11	pos: ≥ 22
		bl: 16-<22	bl: 8-<11	bl: 16-<22
1	M	11.6418	8.441	8.441
2	M	0.347826	< 1	< 1
3	M	7.28358	2.417	2.417
4	M	1.97101	1.496	1.496
5	M	1.10145	< 1	< 1
6	M	0.637681	< 1	< 1
7	M	2.02985	9.15	9.15
8	M	1.62319	1.319	1.319
9	M	1.44928	1.496	1.496
10	M	0.927536	1.142	1.142
11	M	2.56716	3.02	3.02
12	M	1.15942	1.035	1.035
13	M	2.50746	2.098	2.098
14	M	1.50725	1.319	1.319
15	F	0.637681	1.39	1.39
16	M	0.695652	1.425	1.425
17	M	2.20896	1.035	1.035
18	M	3.10448	1.213	1.213
19	M	2.32836	< 1	< 1
20	M	2.38806	4.685	4.685
21	F	0.985507	1.744	1.744
22	M	1.10145	1.213	1.213
23	M	0.405797	< 1	< 1
24	M	0.927536	4.366	4.366
25	F	3.58209	1.567	1.567
26	F	4.77612	2.205	2.205
27	M	1.15942	< 1	< 1
28	M	3.8209	1.567	1.567
29	F	13.5522	2.524	2.524
30	M	15.8209	7.52	7.52
31	M	1.21739	< 1	< 1
32	F	1.21739	4.331	4.331
33	M	10.0299	3.657	3.657
34	M	0.695652	1.142	1.142
35	F	0.985507	1.709	1.709
36	F	1.50725	1.461	1.461
37	M	1.62319	3.48	3.48
38	F	1.7971	1.709	1.709
39	M	98.1589	4.579	4.579
40	M	1.3913	1.531	1.531
41	M	2.74627	1.283	1.283
42	M	1.21739	1.461	1.461
43	F	12.8358	1.638	1.638
44	M	0.637681	< 1	< 1
45	M	4.1791	1.496	1.496
46	M	3.76119	5.571	5.571
47	M	1.21739	2.417	2.417
48	M	63.3	11.299	11.299
49	M	1.04348	2.098	2.098
50	M	2.86567	2.878	2.878
51	M	1.97101	1.425	1.425
52	F	0.927536	< 1	< 1
53	F	4.77612	2.63	2.63
54	M	1.27536	1.071	1.071
55	M	3.8806	6.776	6.776
56	M	1.50725	1.531	1.531
57	M	4.1791	2.559	2.559
58	M	0.57971	< 1	< 1
59	M	1.73913	1.248	1.248
60	F	2.56716	1.283	1.283
61	M	2.32836	1.283	1.283
62	M	5.61194	1.39	1.39
63	M	2.92537	< 1	< 1
64	M	0.637681	2.205	2.205
65	M	0.811594	1.177	1.177
66	M	0.57971	2.276	2.276
67	M	4.47761	4.543	4.543
68	M	0.927536	< 1	< 1
69	F	0.869565	1.815	1.815
70	M	1.04348	< 1	< 1
71	M	0.811594	< 1	< 1
72	F	31.7238	2.843	2.843
73	F	1.10145	5.429	5.429
74	M	1.15942	1.248	1.248
75	M	3.58209	1.248	1.248
76	M	0.985507	1.886	1.886
77	F	1.27536	1.319	1.319
78	F	3.10448	3.551	3.551
79	M	0.869565	< 1	< 1
80	F	1.44928	1.673	1.673
81	M	1.15942	< 1	< 1
82	M	9.01493	2.701	2.701
83	M	1.04348	1	1
84	M	1.15942	1.16	1.16
85	M	1.10145	< 1	< 1
86	M	1.27536	< 1	< 1
87	M	1.56522	1.449	1.449
88	M	0.927536	< 1	< 1
89	M	1.79104	1.289	1.289
90	M	2.5359	2.829	2.829
91	M	1.25373	2.027	2.027
92	M	1.31343	1.77	1.77
93	F	1.19403	1.898	1.898
94	M	1.55224	1.032	1.032
95	M	0.895522	< 1	< 1
96	M	1.97015	2.283	2.283
97	F	0.776119	1.898	1.898
98	M	0.835821	3.15	3.15
99	M	1.07463	< 1	< 1
100	F	1.55224	7.995	7.995
101	M	0.597015	< 1	< 1
102	M	2.78809	4.497	4.497
103	M	1.01493	< 1	< 1
104	M	6.0035	2.38	2.38
105	M	12.3713	4.561	4.561
106	M	3.54466	1.995	1.995
107	F	30.0775	1.385	1.385
108	M	1.31343	2.283	2.283
109	M	2.59895	6.743	6.743
110	F	29.6124	2.38	2.38
111	M	0.776119	3.984	3.984
112	M	0.537313	< 1	< 1
113	M	0.955224	1.513	1.513
114	M	0.716418	1.032	1.032
115	M	0.895522	< 1	< 1
116	M	0.835821	1.289	1.289
117	M	74.7287	< 1	< 1
118	M	2.28371	3.727	3.727
119	F	1.19403	1.225	1.225
120	M	4.30123	1.963	1.963
121	M	2.22067	4.08	4.08
122	M	1.19403	< 1	< 1
123	M	1.97015	2.893	2.893
124	M	4.8056	1.321	1.321
125	M	0.776119	< 1	< 1
126	F	44.186	1.61	1.61
127	M	1.19403	8.38	8.38
128	M	2.97723	1.963	1.963
129	M	63.876	3.021	3.021
130	M	2.662	1.738	1.738
131	M	0.955224	2.123	2.123
132	M	0.656716	< 1	< 1
133	M	2.5359	1.321	1.321
134	M	0.716418	< 1	< 1
135	M	1.43284	12.824	12.824
136	F	15.5236	4.561	4.561
137	M	1.25373	1	1
138	M	1.79104	2.989	2.989
139	M	1.01493	1.16	1.16
140	M	2.28371	1.738	1.738
141	F	1.01493	1.834	1.834
142	M	1.43284	< 1	< 1
143	M	1.13433	1.417	1.417
144	M	2.15762	1.385	1.385
145	M	1.37313	< 1	< 1
146	M	0.597015	< 1	< 1
147	M	1.37313	1.096	1.096
148	F	0.537313	< 1	< 1
149	F	0.656716	1	1
150	M	1.01493	< 1	< 1
151	M	1.19403	1.321	1.321
152	F	1.07463	1.834	1.834
153	M	60.155	1.289	1.289
154	F	0.776119	1.995	1.995
155	M	3.04028	41.21	41.21
156	M	1.07463	1.032	1.032
157	M	1.61194	2.155	2.155
158	M	0.597015	1.257	1.257
159	M	3.29247	1.513	1.513
160	M	2.91419	1.481	1.481
161	M	3.48161	1.922	1.922
162	M	0.776119	1.342	1.342
163	F	5.49912	1.512	1.512
164	M	48.3721	3.288	3.288
165	M	3.41856	3.391	3.391
166	F	0.895522	< 1	< 1
167	M	0.537313	< 1	< 1
168	M	2.09457	2.435	2.435
169	M	0.895522	1.376	1.376
170	M	1.25373	3.015	3.015
171	F	1.19403	1.137	1.137
172	M	1.43284	< 1	< 1
173	M	1.43284	2.639	2.639
174	M	1.07463	3.562	3.562
175	M	2.15762	1.683	1.683
176	F	1.07463	2.161	2.161
177	M	1.85075	4.176	4.176
178	M	0.656716	< 1	< 1
179	M	1.79104	2.025	2.025
180	F	1.43284	< 1	< 1
181	F	2.03261	2.23	2.23
182	M	62.8571	1.205	1.205
183	M	0.776119	< 1	< 1
184	M	1.25373	1.751	1.751
185	M	1.79104	1.478	1.478
186	M	0.955224	1.137	1.137
187	M	0.835821	1.41	1.41
188	M	1.97015	1.751	1.751
189	M	1.25373	< 1	< 1
190	M	1.01493	< 1	< 1
191	M	3.59783	< 1	< 1
192	F	1.25373	1.444	1.444
193	M	1.13433	< 1	< 1
194	F	1.01493	1.512	1.512
195	M	1.61194	1.683	1.683
196	M	0.537313	< 1	< 1
197	M	3.46739	5.474	5.474
198	M	0.477612	< 1	< 1
199	M	12.2065	3.493	3.493
200	F	1.79104	< 1	< 1
201	F	1.31343	1.205	1.205
202	M	0.716418	< 1	< 1
203	F	1.19403	1.171	1.171
204	M	86.6574	< 1	< 1
205	M	0.835821	9.812	9.812
206	M	3.33696	2.469	2.469
207	M	1.43284	1.376	1.376
208	F	1.49254	2.366	2.366
209	M	1.31343	1.41	1.41
210	M	14.8152	1	1
211	M	1.43284	< 1	< 1
212	M	0.835821	1.615	1.615
213	M	0.955224	1.786	1.786
214	M	0.656716	2.537	2.537
215	M	1.43284	< 1	< 1
216	M	0.955224	1.342	1.342
217	M	2.61957	2.708	2.708
218	M	6.8587	< 1	< 1
219	M	2.09783	2.4	2.4
220	M	1.31343	1.956	1.956
221	M	1.25373	< 1	< 1
222	M	31.068	< 1	< 1
223	M	0.477612	< 1	< 1
224	F	2.75	2.195	2.195
225	M	0.895522	2.435	2.435
226	M	0.835821	1.307	1.307
227	M	0.597015	< 1	< 1
228	M	0.835821	< 1	< 1
229	M	1.25373	1.649	1.649
230	M	1.85075	4.791	4.791
231	M	2.29348	3.254	3.254
232	M	1.49254	3.835	3.835
233	M	0.835821	1.82	1.82
234	F	1.19403	1.956	1.956
235	M	64.6879	1.786	1.786
236	M	2.16304	1.581	1.581
237	M	0.477612	1.239	1.239
238	M	1.13433	5.543	5.543
239	M	72.1775	1.512	1.512
240	M	0.835821	1.376	1.376
241	M	12.2065	5.78	5.78
242	M	1.01493	2.966	2.966
243	M	0.597015	1.847	1.847
244	F	1.67164	5.678	5.678
245	F	6.8587	1.034	1.034
246	M	0.597015	7.034	7.034
247	F	15.663	1.949	1.949
248	F	1.13433	1.136	1.136
249	M	0.41791	2.051	2.051
250	M	1.19403	< 1	< 1
251	M	0.597015	< 1	< 1
252	M	0.597015	1.915	1.915
253	M	1.01493	< 1	< 1
254	M	0.895522	11.997	11.997
255	F	0.716418	< 1	< 1
256	M	3.20652	3.949	3.949
257	M	1.49254	3.61	3.61
258	M	1.31343	< 1	< 1
259	F	1.19403	< 1	< 1
260	F	0.776119	1	1
261	M	0.597015	1.034	1.034
262	M	0.656716	< 1	< 1
263	M	35.7282	1.576	1.576
264	M	0.776119	1.169	1.169
265	M	1.3125	2.932	2.932
266	M	1.0625	< 1	< 1
267	F	2.12544	2.186	2.186
268	M	0.625	< 1	< 1
269	M	0.75	< 1	< 1
270	M	36.4067	1.983	1.983
271	M	1	3.61	3.61
272	M	1.625	1.203	1.203
273	F	2	4.288	4.288
274	F	1.0625	3.271	3.271
275	M	1.25	2.593	2.593
276	F	2.43902	1.407	1.407
277	M	1.4375	< 1	< 1
278	M	1.25	1.136	1.136
279	M	1.0625	1.136	1.136
280	M	1.0625	7.881	7.881
281	M	3.0662	1.644	1.644
282	M	1.0625	2.288	2.288
283	M	1.25	2.458	2.458
284	M	1.9375	< 1	< 1
285	M	1.5625	1.678	1.678
286	M	0.875	4.085	4.085
287	M	2.18815	3.915	3.915
288	F	1.4375	3.508	3.508
289	M	1.0625	1.847	1.847
290	F	11.0941	2.492	2.492
291	M	1.4375	< 1	< 1
292	M	0.875	1.644	1.644
293	M	1.375	< 1	< 1
294	F	0.8125	< 1	< 1
295	M	1.0625	1.034	1.034
296	M	5.5122	5.678	5.678
297	M	2	2.627	2.627
298	M	1.375	1.78	1.78
299	F	3.44251	2.627	2.627
300	M	0.75	1.203	1.203
301	M	0.8125	1.237	1.237
302	F	1.1875	2.458	2.458
303	M	1.5	1.542	1.542
304	M	1.3125	2.322	2.322
305	M	0.875	1.678	1.678
306	M	41.9281	1.78	1.78
307	M	0.9375	< 1	< 1
308	M	0.9375	1.203	1.203
309	F	2.18815	< 1	< 1
310	M	1.1875	2.525	2.525
311	M	0.6875	1.61	1.61
312	M	0.75	2.39	2.39
313	M	1.3125	1.644	1.644
314	M	1.9375	3.034	3.034
315	M	0.875	< 1	< 1
316	F	5.07317	3.136	3.136
317	M	1.75	1	1
318	M	2.12544	3.339	3.339
319	M	1.5	< 1	< 1
320	M	6.32753	12.756	12.756
321	M	1.8125	1.794	1.794
322	M	3.94425	< 1	< 1
323	M	1.6875	1.829	1.829
324	M	0.4375	< 1	< 1
325	F	1.25	1.688	1.688
326	M	1.75	< 1	< 1
327	F	1.1875	1.512	1.512
328	F	1.3125	2.041	2.041
329	M	1.5	1.371	1.371
330	M	2.94077	1.653	1.653
331	F	1.4375	1.335	1.335
332	M	5.07317	< 1	< 1
333	M	0.875	< 1	< 1
334	M	1.1875	< 1	< 1
335	M	1	< 1	< 1
336	M	14.4808	1.759	1.759
337	M	1.1875	< 1	< 1
338	M	1.625	1.406	1.406
339	M	0.625	< 1	< 1
340	M	1.75	2.959	2.959
341	M	1.625	< 1	< 1
342	M	0.75	< 1	< 1
343	M	19.561	< 1	< 1
344	M	1.4375	1.088	1.088
345	M	1.875	< 1	< 1
346	F	29.4654	1.618	1.618
347	F	1.875	11.989	11.989
348	M	0.625	3.206	3.206
349	M	2.62718	3.312	3.312
350	M	1	< 1	< 1
351	M	2.56446	1.829	1.829
352	M	0.75	< 1	< 1
353	M	4.7492	3.524	3.524
354	F	87.7315	1.124	1.124
355	F	12.5048	< 1	< 1
356	M	0.657534	1.618	1.618
357	M	0.493151	< 1	< 1
358	M	1.86301	1.194	1.194
359	F	1.0411	1.724	1.724
360	M	0.493151	< 1	< 1
361	M	0.931507	1.406	1.406
362	F	1.15068	4.371	4.371
363	M	1.15068	2.429	2.429
364	M	3.47588	5.324	5.324
365	F	0.547945	< 1	< 1
366	F	0.931507	8.782	8.782
367	F	0.821918	5.182	5.182
368	M	0.876712	1.829	1.829
369	F	1.86301	1.159	1.159
370	F	1.15068	< 1	< 1
371	M	1.0411	1.512	1.512
372	M	0.986301	< 1	< 1
373	F	0.931507	< 1	< 1
374	M	9.37942	< 1	< 1
375	M	0.712329	< 1	< 1
376	F	1.0411	1.053	1.053
377	M	0.821918	1.476	1.476
378	M	1.69863	1.476	1.476
379	F	4.45981	< 1	< 1
380	M	41.9866	2.465	2.465
381	M	0.876712	1.724	1.724
382	F	1.0411	1.829	1.829
383	M	0.712329	< 1	< 1
384	F	2.95498	2.147	2.147
385	F	1.31507	1.829	1.829
386	F	12.3312	1.265	1.265
387	F	1.64384	3.488	3.488
388	M	2.43408	1.229	1.229
389	F	0.657534	2.853	2.853
390	F	0.273973	< 1	< 1
391	F	34.7383	3.418	3.418
392	M	1.47945	2.747	2.747
393	M	2.49196	2.465	2.465
394	M	1.09589	1.724	1.724
395	F	80	< 1	< 1
396	M	1.31507	2.465	2.465
397	F	0.821918	1.053	1.053
398	M	2.20257	1.971	1.971
399	M	0.931507	< 1	< 1
400	F	0.986301	1.406	1.406
401	M	2.89711	4.603	4.603
402	F	0.876712	3.002	3.002
403	F	0.767123	1.296	1.296
404	F	6.60129	4.29	4.29
405	M	1.20548	1.47	1.47
406	F	0.986301	1.435	1.435
407	M	4.05466	1.992	1.992
408	F	1.31507	2.027	2.027
409	M	0.657534	2.619	2.619
410	M	0.712329	1.157	1.157
411	M	1.09589	1.261	1.261
412	M	0.60274	< 1	< 1
413	M	2.14469	1.818	1.818
414	M	0.986301	< 1	< 1
415	M	1.31507	4.116	4.116
416	F	1.15068	2.306	2.306
417	F	3.30225	1.992	1.992
418	M	1.31507	2.166	2.166
419	M	0.986301	3.594	3.594
420	M	79.5168	11.462	11.462
421	M	2.83923	1.505	1.505
422	M	0.767123	3.594	3.594
423	M	1.53425	1.261	1.261
424	M	1.0411	< 1	< 1
425	F	1.91781	2.723	2.723
426	M	1.64384	2.723	2.723
427	M	3.12862	5.857	5.857
428	M	13.6045	1.331	1.331
429	M	0.438356	2.793	2.793
430	M	1.20548	4.638	4.638
431	F	0.876712	1.122	1.122
432	M	0.712329	< 1	< 1
433	M	0.547945	2.689	2.689
434	M	1.75342	3.768	3.768
435	M	3.53376	< 1	< 1
436	M	0.493151	1.087	1.087
437	M	0.60274	< 1	< 1
438	M	1.09589	2.41	2.41
439	M	16.8457	< 1	< 1
440	F	7.64309	10.071	10.071
441	M	1.1831	1.505	1.505
442	M	0.901408	< 1	< 1
443	M	0.507042	1.122	1.122
444	M	0.901408	1.296	1.296
445	M	0.676056	2.445	2.445
446	M	0.450704	< 1	< 1
447	M	1.57746	3.385	3.385
448	M	0.957746	< 1	< 1
449	M	0.788732	< 1	< 1
450	M	0.788732	1.366	1.366
451	M	1.23944	2.41	2.41
452	M	0.507042	< 1	< 1
453	M	1.74648	1.574	1.574
454	M	92.3537	18.627	18.627
455	M	2.25552	1.783	1.783
456	M	0.901408	2.689	2.689
457	M	3.84543	4.882	4.882
458	F	1.07042	< 1	< 1
459	F	0.901408	2.689	2.689
460	M	2.88013	1.017	1.017
461	M	1.74648	1.853	1.853
462	M	3.10726	2.201	2.201
463	F	0.56338	< 1	< 1
464	M	0.84507	1.191	1.191
465	M	0.901408	< 1	< 1
466	M	2.3123	1.783	1.783
467	M	12.4763	2.027	2.027
468	F	3.44795	1.505	1.505
469	M	1.52113	2.306	2.306
470	M	1.85915	2.967	2.967
471	M	3.78864	2.306	2.306
472	F	3.10726	1.957	1.957
473	F	2.82334	5.578	5.578
474	M	0.619718	1.644	1.644
475	M	1.07042	2.062	2.062
476	M	0.507042	< 1	< 1
477	F	0.732394	< 1	< 1
478	F	3.6183	1.47	1.47
479	F	0.84507	3.803	3.803
480	M	1.23944	< 1	< 1
481	M	0.676056	9.074	9.074
482	M	1.91549	< 1	< 1
483	F	1.35211	2.468	2.468
484	F	0.619718	< 1	< 1
485	M	1.40845	1.524	1.524
486	F	3.50473	1.35	1.35
487	F	1.12676	3.551	3.551
488	M	0.901408	1.105	1.105
489	F	0.788732	2.258	2.258
490	F	9.29653	1.175	1.175
491	F	4.2429	4.111	4.111
492	M	0.901408	1.35	1.35
493	F	4.29968	1.035	1.035
494	M	2.08517	1.035	1.035
495	F	1.69014	2.049	2.049
496	M	1.01408	< 1	< 1
497	M	0.901408	< 1	< 1
498	M	20.692	< 1	< 1
499	F	1.69014	16.179	16.179
500	M	0.788732	< 1	< 1

## Sheet: WNV
West Nile virus (WNV)
No.	Sex	DENV 1-4	DENV NS1 2.0
		EI 266a-1 G	EI 266a-3 G
		IgG (RU/ml)	IgG (RU/ml)
		pos: ≥ 22	pos: ≥ 11	pos: ≥ 22
		bl: 16-<22	bl: 8-<11	bl: 16-<22
1	m	10.112	1.865	1.865
2	w	34.645	4.627	4.627
3	w	46.906	1.499	1.499
4	m	196.424	17.762	17.762
5	w	< 2	8.12	8.12
6	m	25.109	2.863	2.863
7	m	18.403	< 1	< 1
8	w	91.183	3.362	3.362
9	w	< 2	1.033	1.033
10	w	15.262	1.333	1.333
11	m	16.807	4.693	4.693
12	w	32.431	1.865	1.865
13	m	< 2	1.965	1.965
14	m	17.425	1.366	1.366
15	w	14.798	1.366	1.366
16	m	132.734	2.53	2.53
17	m	47.077	3.529	3.529
18	m	18.043	2.298	2.298
19	m	> 200	27.212	27.212
20	m	50.823	4.826	4.826
21	m	182.8	7.189	7.189
22	m	195.743	2.597	2.597
23	m	16.498	1.133	1.133
24	w	54.91	2.298	2.298
25	m	59.678	4.593	4.593
26	w	13.923	2.431	2.431
27	w	19.073	2.231	2.231
28	w	18.918	1.366	1.366
29	m	64.957	1.299	1.299
30	w	6.764	1.033	1.033
31	m	13.305	1	1
32	m	32.772	2.73	2.73
33	w	50.823	2.564	2.564
34	m	< 2	< 1	< 1
35	m	3.056	1.433	1.433
36	m	< 2	1.499	1.499
37	w	6.609	1.599	1.599
38	m	175.648	1.932	1.932
39	m	160.833	3.296	3.296
40	w	129.839	1.898	1.898

## Sheet: ZIKV
Zika virus (ZIKV)
No.	Sex	DENV 1-4	DENV NS1 2.0
		EI 266a-1 G	EI 266a-3 G
		IgG (RU/ml)	IgG (RU/ml)
		pos: ≥ 22	pos: ≥ 11	pos: ≥ 22
		bl: 16-<22	bl: 8-<11	bl: 16-<22
1	m	122.585	9.754	9.754
2	m	73.992	3.32	3.32
3	f	116.074	21.31	21.31
4	f	100.829	4.621	4.621
5	m	49.854	8.875	8.875
6	f	96.383	19.367	19.367
7	f	102.576	24.76	24.76
8	f	72.245	5.922	5.922
9	f	122.744	11.881	11.881
10	m	24.129	10.038	10.038
11	m	93.207	7.152	7.152
12	f	80.979	18.637	18.637
13	m	50.172	9.613	9.613
14	f	93.366	3.215	3.215
15	m	67.481	4.973	4.973
16	f	51.125	9.965	9.965
17	m	75.898	9.93	9.93
18	f	122.585	8.242	8.242
19	m	22.541	7.785	7.785
20	m	89.554	11.075	11.075
21	f	93.886	8.078	8.078
22	m	15.216	8.632	8.632
23	m	54.975	6.784	6.784
24	m	72.797	12.462	12.462
25	m	75.916	9.483	9.483
26	m	15.269	5.269	5.269
27	f	99.233	21.339	21.339
28	m	35.668	12.689	12.689
29	m	40.569	6.637	6.637
30	m	46.361	6.674	6.674
31	m	116.609	8.669	8.669
32	m	27.351	13.523	13.523
33	m	83.193	11.629	11.629
34	m	73.094	7.93	7.93
35	f	51.708	4.567	4.567
36	m	98.342	15.795	15.795
37	f	61.658	6.932	6.932
38	m	35.074	8.263	8.263
39	m	30.173	11.667	11.667
40	f	142.153	18.636	18.636

## Sheet: CHIKV
Chikungunya virus (CHIKV)
No.	Sex	DENV 1-4	DENV NS1 2.0
		EI 266a-1 G	EI 266a-3 G
		IgG (RU/ml)	IgG (RU/ml)
		pos: ≥ 22	pos: ≥ 11	pos: ≥ 22
		bl: 16-<22	bl: 8-<11	bl: 16-<22
1	F	142.162	> 80	> 80
2	F	156.66	> 80	> 80
3	F	38.084	58.58	58.58
4	M	10.624	6.31	6.31
5	M	173.141	65.094	65.094
6	F	165.816	75.282	75.282
7	F	176.956	12.417	12.417
8	F	145.519	> 80	> 80
9	M	4.652	2.989	2.989
10	F	93.48	15.687	15.687
11	F	4.568	13.507	13.507
12	F	168.716	> 80	> 80
13	F	151.929	75.115	75.115
14	F	156.354	> 80	> 80
15	F	160.933	> 80	> 80
16	F	181.535	> 80	> 80
17	M	7.074	3.645	3.645
18	M	9.329	2.333	2.333
19	F	147.045	> 80	> 80
20	M	2.981	1.062	1.062
21	F	27.401	15.592	15.592
22	F	192.98	> 80	> 80
23	M	191.301	47.808	47.808
24	F	127.359	> 80	> 80
25	M	6.239	3.276	3.276
26	F	13.965	8.196	8.196
27	F	137.431	20.337	20.337
28	F	183.824	> 80	> 80
29	M	190.386	> 80	> 80
30	F	191.912	> 80	> 80
31	F	155.744	> 80	> 80
32	F	174.362	70.939	70.939
33	F	178.94	> 80	> 80
34	F	184.587	> 80	> 80
35	F	178.635	> 80	> 80
36	F	175.888	> 80	> 80
37	F	181.535	> 80	> 80
38	F	4.067	1.595	1.595
39	M	174.82	> 80	> 80
40	F	130.869	54.489	54.489
41	F	191.912	> 80	> 80
42	M	145.519	23.103	23.103
43	F	183.824	> 80	> 80
44	M	4.694	2.251	2.251
45	F	197.253	> 80	> 80
46	F	195.727	> 80	> 80
47	F	169.021	> 80	> 80
48	M	3.942	2.825	2.825
49	F	159.407	43.549	43.549
50	M	58.533	5.941	5.941
